# Supplementary material for: Enhanced Malignancy Prediction of Small Lung Nodules in Different Populations Using Transfer Learning on Low-Dose Computed Tomography
Source: Diagnostics (Basel). 2025 Jun 8;15(12):1460. doi: 10.3390/diagnostics15121460 (PMC12192116; doi:10.3390/diagnostics15121460)
Supplement: Supplementary file 1 [file diagnostics-15-01460-s001.zip]

Archive with 1 entries (1 files):
- diagnostics-3631834-supplementary.pdf
